# Supplementary material for: The Combined Effects of the Most Important Dietary Patterns on the Incidence and Prevalence of Chronic Renal Failure: Results from the US National Health and Nutrition Examination Survey and Mendelian Analyses
Source: Nutrients. 2024 Jul 12;16(14):2248. doi: 10.3390/nu16142248 (PMC11280344; doi:10.3390/nu16142248)
Supplement: Supplementary file 1 [file nutrients-16-02248-s001.zip]

Archive with 18 entries (18 files):
- Figure S1.png
- Figure S10.tif
- Figure S11.tif
- Figure S12.tif
- Figure S13.tif
- Figure S14.pdf
- Figure S15.pdf
- Figure S2.tif
- Figure S3.tif
- Figure S4.tif
- Figure S5.tif
- Figure S6.tif
- Figure S7.tif
- Figure S8.tif
- Figure S9.tif
- Table S1.pdf
- Table S2.pdf
- Table S3.pdf
